# Supplementary material for: Meta-Regression to Develop Predictive Equations for Urinary Nitrogen Excretion of Lactating Dairy Cows
Source: Animals (Basel). 2023 Feb 10;13(4):620. doi: 10.3390/ani13040620 (PMC9951755; doi:10.3390/ani13040620)
Supplement: Supplementary file 1 [file animals-13-00620-s001.zip]

Archive with 1 entries (1 files):
- animals-2177691-supplementary.pdf
